# Supplementary material for: Development and expert radiologist validation of a custom pipeline for simplification of oncology radiology reports using large language model
Source: Front Oncol. 2026 Jun 23;16:1757933. doi: 10.3389/fonc.2026.1757933 (PMC13337384; doi:10.3389/fonc.2026.1757933)
Supplement: Supplementary file 2 [file Table1.xlsx]

## Sheet: Sheet1
Report Number	Diagnosis	Category (Follow-up/New case/Progression/Post-op)	Accuracy of Findings	Clarity and Terminology	Tone and Readability	Comments	type of error
4	Carcinoma Rectum	on treatment ,partial response	4	3	5	Utak in hindi,CBD sludge inappropriate use and confusing	complex terminology used ,hindi report
7	sigmoid colon	on treatment ,partial response	1	3	5	wrong in hindi ,scan is not post operative	hallucination hindi report
24	Ca Rectum, Post SCRT + surgery, ileostomy closure	recurrence	2	3	3	assumes that increase is malignant ,needs tone adjustment	incorrect inference ,english
34	Ca descending Colon (post-op follow-up)	Follow-up	4	3	4	bone freckles for bone islands ,Edit terminology before giving	oversimplification of term,english
37	Ca sigmoid colon	follow up post op	5	3	5	Hindi terminology incorrect (fistula, kidney cyst)	mistranslation/verbaitm conversion,hindi
38	Ca Rectum	on chemo	5	3	5	Hindi translation used 'diwaar' for bowel wall	oversimplification of term hindi
39	Ca Rectum post-op	follow up post op	3	3	4	Needs edit,misinterpretations orverestimation for bladder wall thickness to be disease incomplete mention of bladder inflammation	incorrect inference,english/hindi
43	Ca anorectum	follow up post op	5	3	5	Minor translation issue ,thickening at post op bed not descibed well in hindi	mistranslation hindi
53	LAMN appendx	post op recurrent disease	4	3	4	poor explanation of peritoneal disease	omissions/mistranslation( hindi/english)
